# Supplementary material for: Fusion Cell Markers in Circulating Tumor Cells from Patients with High-Grade Ovarian Serous Carcinoma
Source: Int J Mol Sci. 2022 Nov 24;23(23):14687. doi: 10.3390/ijms232314687 (PMC9740150; doi:10.3390/ijms232314687)
Supplement: Supplementary file 1 [file ijms-23-14687-s001.zip]

Archive with 1 entries (1 files):
- ijms-1982861-supplementary.pdf
